# Supplementary material for: Genome sequence analysis of new plum pox virus isolates from Japan
Source: BMC Res Notes. 2021 Jul 10;14:266. doi: 10.1186/s13104-021-05683-9 (PMC8272314; doi:10.1186/s13104-021-05683-9)
Supplement: Supplementary file 1 — Additional file 1: Table S1. List of primers used in this study. [file 13104_2021_5683_MOESM1_ESM.xlsx]

## Sheet: Sheet1
Table S1 List of primers used in this study
Primer name	Sequence (5' to 3')	Usage
PPV1F	AAAATATAAAAACTCAACACAACA	RT-PCR
PPV20F	CAACATACAAAATTTTATGCG	Sequencing	′
PPV486F	AGATTCCAATTTCTCAACGG	Sequencing
PPV528R	TTCGGTTGACTATTGCATCCGG	Sequencing
PPV1008F	TCTATTCTTGTCGACTCACGG	Sequencing
PPV1575F	CGCACGGAGAACATTAGGAGCGG	Sequencing
PPV1961F	CGAAGATGGTACACCACTGG	Sequencing
PPV2493F	ATCAGAAGCATTTACAAGCC	Sequencing
PPV2828F	GAAAGCACGGACGGAATCCG	RT-PCR, Sequencing
PPV2967F	TTCTCTGCAATCTTGGAATCGCAGCG	Sequencing
PPV3568F	CGGAGCGAAGTGACGGCGTG	Sequencing
PPV3587R	CACGCCGTCACTTCGCTCCG	RT-PCR
PPV3971F	AATTGAACCCACCAGGCCGC	Sequencing
PPV4410F	TATGTCGCAAGTTACAATGAGG	Sequencing
PPV4936F	CGTTGGTTCGATTTGACGGG	Sequencing
PPV5588F	TAAGGGGCATTGGAATAAGCG	Sequencing
PPV6204F	GAATTGAGGCAGACAGGACACCC	RT-PCR
PPV6634F	CAAATTTCCAAACGAAGAGC	Sequencing
PPV6683R	TGCGCTTGTTTCCGACATGG	RT-PCR
PPV6777R	TGCCATCTCGAGTGCTCAC	Sequencing
PPV7204F	AGAGTGCTCTAAATAAGGACGC	Sequencing
PPV7684F	GCGTTGGGATGACAAAATTCAGAGGTGG	Sequencing
PPV8042F	ACACGATTGCATTTGTCGGT	Sequencing
PPV8602F	AAGTTGATGCAGGCAAGCCG	Sequencing
PPV8880F	ATTGGAACTTTTACAGTGCCACG	Sequencing
PPV9786R	GTCTCTTGCACAAGAACTATAACCCG	RT-PCR
P2	CAGACTACAGCCTCGCCAGA	Sequencing
