# Supplementary material for: Genome sequence analysis of new plum pox virus isolates from Japan
Source: BMC Res Notes. 2021 Jul 10;14:266. doi: 10.1186/s13104-021-05683-9 (PMC8272314; doi:10.1186/s13104-021-05683-9)
Supplement: Supplementary file 2 — Additional file 2: Table S2. List of PPV strains used in this study. [file 13104_2021_5683_MOESM2_ESM.xlsx]

## Sheet: Table S2
Table S2 List of PPV strains used in this study
Strain	Isolate	Geographic location	Host	Accession no.
D	Ou1	Japan: Tokyo, Ome city	P. mume cv. Nanko	AB545926
D	It2079	Japan: Hyogo, Itami city	P. mume	LC374999
D	Vulcan	Canada	P. persica	AY912057
An	AL11pl	Albania	P. domestica	HF674399
Rec	BOR-3	Slovakia	P. armaniaca	AY028309
M	PS	Serbia and Montenegro	Prunus sp.	AJ243957
T	AbTk	Turkey	P. armaniaca	EU734794
EA	El Amar	Egypt	P. armaniaca	DQ431465
W	LV-145bt	Latvia	P. domestica	HQ670748
C	BY181	Belarus	Prunus sp.	HQ840518
CR	RU-30sc	Russia	P. cerasus	KC020126
CV	Tat-2	Russia	P. cerasus	MF447179
