# Supplementary material for: Genome sequence analysis of new plum pox virus isolates from Japan
Source: BMC Res Notes. 2021 Jul 10;14:266. doi: 10.1186/s13104-021-05683-9 (PMC8272314; doi:10.1186/s13104-021-05683-9)
Supplement: Supplementary file 3 — Additional file 3: Table S3. List of non-Japanese PPV-D isolates used in this study. [file 13104_2021_5683_MOESM3_ESM.xlsx]

## Sheet: Table S3
Table S3 List of non-Japanese PPV-D isolates used in this study
Isolate	Geographic location	Host	Accession no.
N1	Bulgaria	P. domestica	LC375128
N9	Bulgaria	P. domestica	LC375129
N28	Bulgaria	P. domestica	LC375130
Fantasia	Canada	P. persica	AY912056
Vulcan	Canada	P. persica	AY912057
48-922	Canada	P. persica	AY912058
Cdn1	Canada	P. domestica	AY953261
Cdn3	Canada	P. persica	AY953262
Cdn4	Canada	P. persica	AY953263
Cdn5	Canada	P. persica	AY953264
Cdn7-2	Canada	P. glandulosa	AY953265
Cdn12	Canada	P. domestica	AY953266
Cdn123-1	Canada	P. persica	AY953267
VPH	Canada	P. persica	KP998124
VPM	Canada	P. domestica	KU948432
Dideron	France	Unknown	X16415
NAT	Germany	Unknown	D13751
Baden	Germany	P. domestica	KU508427
P5R8	Kazakhstan	P. domestica	LT600779
P7R1	Kazakhstan	P. domestica	LT600780
A8R2	Kazakhstan	P. armeniaca	LT600781
P15R8	Kazakhstan	P. domestica	LT600782
SC	Moldova	P. cerasus	X81083
S13	Serbia	P. domestica	LC375131
BIII/2	Slovakia	P. domestica	GU461890
SK-272pe	Slovakia	P. persica	HF585098
SK-23pe	Slovakia	P. persica	LT158756
SVN1	Slovenia	P. domestica	LC375132
Plum_F5-1	South Korea	P. mume	LC331298
3.30 RB/GF-IVIA	Spain	P. salicina	KJ849228
K9	Ukraine	P. persica	KR006729
K22	Ukraine	P. domestica	KR006730
Cr11	Ukraine	P. persica	KR028385
Cr35	Ukraine	P. persica	KR028386
K27	Ukraine	P. cerasifera	KR028387
GBR1	United Kingdom	Unknown	LC375127
Penn1	USA	P. persica	AF401295
Penn2	USA	P. domestica	AF401296
Penn3	USA	P. persica	DQ465242
Penn4	USA	P. persica	DQ465243
Penn5	USA	P. persica	EF640933
Penn6	USA	P. persica	EF640934
Penn7	USA	P. persica	EF640935
Penn8	USA	P. persica	EF640936
Penn9	USA	P. persica	EF640937
Penn10	USA	P. persica	EF640938
Penn12	USA	P. persica	EF640939
