# Supplementary material for: Genome sequence analysis of new plum pox virus isolates from Japan
Source: BMC Res Notes. 2021 Jul 10;14:266. doi: 10.1186/s13104-021-05683-9 (PMC8272314; doi:10.1186/s13104-021-05683-9)
Supplement: Supplementary file 5 — Additional file 5: Table S4. List of PPV strains isolated in this study. [file 13104_2021_5683_MOESM5_ESM.xlsx]

## Sheet: Table S1
Table S4 List of PPV strains isolated in this study
Strain	Isolate	Geographic location	Host	Year of collection	Accession no.
D	PPV1	Japan: Hyogo, Kawanishi city	P. persica	2017	LC600459
D	PPV3	Japan: Hyogo, Itami city	P. mume	2017	LC600460
D	PPV4	Japan: Hyogo, Itami city	P. mume	2017	LC600461
D	PPV5	Japan: Hyogo, Amagasaki city	P. persica	2017	LC600462
D	PPV6	Japan: Hyogo, Itami city	P. persica	2017	LC600463
D	PPV11	Japan: Hyogo, Kawanishi city	P. mume	2018	LC600464
D	PPV12	Japan: Tokyo, Ome city	P. mume	2018	LC600465
