# Supplementary material for: Genome sequence analysis of new plum pox virus isolates from Japan
Source: BMC Res Notes. 2021 Jul 10;14:266. doi: 10.1186/s13104-021-05683-9 (PMC8272314; doi:10.1186/s13104-021-05683-9)
Supplement: Supplementary file 9 — Additional file 9: Table S5. List of previously reported Japanese PPV-D isolates used in this study. [file 13104_2021_5683_MOESM9_ESM.xlsx]

## Sheet: Table S4
Table S5 List of previously reported Japanese PPV-D isolates used in this study
Isolate	Geographic location	Host	Accession no.
Ad1	Tokyo, Adachi ward	P. mume cv. Shirokaga	LC374954
Ad2	Tokyo, Adachi ward	P. mume cv. Shirokaga	LC374955
Ad3	Tokyo, Adachi ward	P. mume cv. Shirokaga	LC374956
Ak1	Tokyo, Akiruno city	P. mume cv. Nanko	AB576045
Ak2	Tokyo, Akiruno city	P. mume	AB576046
Ak3	Tokyo, Akiruno city	P. mume	AB576047
Ak4	Tokyo, Akiruno city	P. mume	LC374957
Ak5	Tokyo, Akiruno city	P. mume	LC374958
Ak6	Tokyo, Akiruno city	P. mume	LC374959
Ak7	Tokyo, Akiruno city	P. mume	LC374960
Ak8	Tokyo, Akiruno city	P. mume	LC374961
Ak9	Tokyo, Akiruno city	P. mume	LC374962
As1	Tokyo, Akishima city	P. mume	LC374963
As2	Tokyo, Akishima city	P. mume	LC374964
As3	Tokyo, Akishima city	P. mume	LC374965
Fu1	Tokyo, Fussa city	P. mume	LC374968
Ha1	Tokyo, Hachioji city	P. mume	AB576048
Ha2	Tokyo, Hachioji city	P. mume	AB576049
Ha3	Tokyo, Hachioji city	P. mume	AB576050
Ha4	Tokyo, Hachioji city	P. mume	AB576051
Ha5	Tokyo, Hachioji city	P. mume	LC374969
Ha6	Tokyo, Hachioji city	P. mume	LC374970
Ha7	Tokyo, Hachioji city	P. mume	LC374971
Hi1	Tokyo, Hinode town	P. domestica	AB576052
Hi2	Tokyo, Hinode town	P. mume cv. Shirokaga	AB576053
Hi3	Tokyo, Hinode town	P. mume cv. Nanko	AB576054
Hi4	Tokyo, Hinode town	P. mume	AB576055
Hk1	Tokyo, Higashikurume city	P. mume	LC374973
Hk2	Tokyo, Higashikurume city	P. mume	LC374977
Hk6	Tokyo, Higashikurume city	P. mume	LC374978
Hk7	Tokyo, Higashikurume city	P. mume	LC374979
Hk8	Tokyo, Higashikurume city	P. mume	LC374980
Hk10	Tokyo, Higashikurume city	P. mume	LC374974
Hk12	Tokyo, Higashikurume city	P. mume	LC374975
Hk13	Tokyo, Higashikurume city	P. mume	LC374976
Ko2	Tokyo, Kodaira city	P. mume	LC375026
Ok1	Tokyo, Okutama town	P. mume	AB576056
Ok2	Tokyo, Okutama town	P. mume	AB576057
Ok3	Tokyo, Okutama town	P. mume	LC375051
Ou1	Tokyo, Ome city	P. mume cv. Nanko	AB545926
Ou2	Tokyo, Ome city	P. mume cv. Baigo	AB576058
Ou3	Tokyo, Ome city	P. mume	AB576059
Ou4	Tokyo, Ome city	P. mume cv. Nanko	AB576060
Ou5	Tokyo, Ome city	P. mume	AB576061
Ou6	Tokyo, Ome city	P. mume	AB576062
Ou7	Tokyo, Ome city	P. mume	AB576063
Ou8	Tokyo, Ome city	P. persica	AB576064
Ou9	Tokyo, Ome city	P. mume cv. Shirokaga	AB576065
Ou12	Tokyo, Ome city	P. mume	AB576066
Ou13	Tokyo, Ome city	P. mume cv. Komukai	AB576067
Ou14	Tokyo, Ome city	P. mume cv. Kurenai	AB576068
Ou15	Tokyo, Ome city	P. mume cv. Hamachidori	AB576069
Ou16	Tokyo, Ome city	P. mume	AB576070
Ou17	Tokyo, Ome city	P. mume	AB576071
Ou18	Tokyo, Ome city	P. mume	AB576072
Ou19	Tokyo, Ome city	P. mume	LC375056
Ou20	Tokyo, Ome city	P. mume	LC375057
Ou25	Tokyo, Ome city	P. mume	LC375058
Ou26	Tokyo, Ome city	P. armeniaca	LC375059
Ou27	Tokyo, Ome city	P. domestica	LC375060
Ou28	Tokyo, Ome city	P. mume cv. Soushibai	LC375061
Ou29	Tokyo, Ome city	P. mume	LC375062
Ou31	Tokyo, Ome city	P. mume cv. Gyokuei	LC375063
Ou32	Tokyo, Ome city	P. mume	LC375064
Ou36	Tokyo, Ome city	P. armeniaca	LC375065
Ou38	Tokyo, Ome city	P. mume	LC375066
Ou39	Tokyo, Ome city	P. mume	LC375067
Ou40	Tokyo, Ome city	P. mume cv. Gyokuei	LC375068
Ou41	Tokyo, Ome city	P. domestica	LC375069
OuX1-3	Tokyo, Ome city	P. mume cv. Soushibai	LC375070
OuX2-6	Tokyo, Ome city	P. mume cv. Tsukushikou	LC375080
OuX3-6	Tokyo, Ome city	P. mume cv. Mongakushi	LC375082
OuX4-1	Tokyo, Ome city	P. mume cv. Hasegawashibori	LC375083
OuX4-4	Tokyo, Ome city	P. mume cv. Bungo	LC375084
OuX5-1	Tokyo, Ome city	P. mume cv. Zansetsu	LC375086
OuX5-5	Tokyo, Ome city	P. mume cv. Sujiirikomukai	LC375087
OuX6-5	Tokyo, Ome city	P. mume cv. Sujiirioushuku	LC375089
OuX8-1	Tokyo, Ome city	P. mume cv. Suigetsu	LC375090
OuX8-8	Tokyo, Ome city	P. mume cv. Gyokuei	LC375091
OuX10-1	Tokyo, Ome city	P. mume cv. Kusudama	LC375071
OuX10-3	Tokyo, Ome city	P. mume cv. Musashino	LC375072
OuX10-4	Tokyo, Ome city	P. mume cv. Gosechinomai	LC375073
OuX11-10	Tokyo, Ome city	P. mume cv. Gyokuei	LC375074
OuX11-12	Tokyo, Ome city	P. mume cv. Komukai	LC375075
OuX11-14	Tokyo, Ome city	P. mume cv. Komukai	LC375076
OuX12-1	Tokyo, Ome city	P. mume cv. Tenjinbai	LC375077
OuX14-12	Tokyo, Ome city	P. mume cv. Komukai	LC375078
OuX15-4	Tokyo, Ome city	P. mume cv. Yanagawashibori	LC375079
OuX20-1	Tokyo, Ome city	P. mume cv. Kodaibenioushuku	LC375081
OuX42-5	Tokyo, Ome city	P. mume cv. Inazumi	LC375085
OuX53-8	Tokyo, Ome city	P. mume cv. Shimura	LC375088
OuXN	Tokyo, Ome city	P. mume	LC375092
Kg1	Ibaraki, Koga city	P. mume	LC375018
Kg2	Ibaraki, Koga city	P. mume	LC375019
Kg3	Ibaraki, Koga city	P. mume	LC375020
Kg4	Ibaraki, Koga city	P. mume	LC375021
Kg5	Ibaraki, Koga city	P. mume	LC375022
Kg6	Ibaraki, Koga city	P. mume	LC375023
Kg7	Ibaraki, Koga city	P. mume	LC375024
Mi1	Ibaraki, Mito city	P. mume cv. Hamachidori	AB576073
Mi2	Ibaraki, Mito city	P. mume cv. Hamachidori	AB576074
Mi3	Ibaraki, Mito city	P. mume cv. Hamachidori	AB576075
Mi4	Ibaraki, Mito city	P. mume cv. Okabe	LC375033
Mi5	Ibaraki, Mito city	P. mume cv. Syourinsuzukanoseki	LC375034
Mi6	Ibaraki, Mito city	P. mume cv. Hakutaka	LC375035
Mi10	Ibaraki, Mito city	P. mume cv. Chounohagasane	LC375030
Mi12	Ibaraki, Mito city	P. mume cv. Tsukikageshidare	LC375031
Mi13	Ibaraki, Mito city	P. mume cv. Shirochirimen	LC375032
Od1	Kanagawa, Odawara city	P. mume cv. Tenjinbai and cv. Kusudama	AB576076
Od2	Kanagawa, Odawara city	P. mume cv. Kurenai	AB576077
Od3	Kanagawa, Odawara city	P. mume cv. Shishigashira	AB576078
Od4	Kanagawa, Odawara city	P. mume cv. Mongakushi	AB576079
Od5	Kanagawa, Odawara city	P. mume cv. Koushuoujuku	AB576080
Hn1	Saitama, Hanno city	P. mume cv. Koume	LC374981
Hn2	Saitama, Hanno city	P. mume	LC374982
Ir1	Saitama, Iruma city	P. mume cv. Koume	LC374991
Ni1	Saitama, Niiza city	P. mume	LC375049
Ni2	Saitama, Niiza city	P. mume	LC375050
Fs2	Aichi, Fuso town	P. mume	LC374967
In1	Aichi, Inuyama city	P. mume	LC374984
In2	Aichi, Inuyama city	P. mume	LC374985
In3	Aichi, Inuyama city	P. mume	LC374986
In4	Aichi, Inuyama city	P. mume	LC374987
In5	Aichi, Inuyama city	P. mume	LC374988
In6	Aichi, Inuyama city	P. mume	LC374989
In9	Aichi, Inuyama city	P. mume	LC374990
Ts1	Mie, Tsu city	P. mume	LC375116
Ts2	Mie, Tsu city	P. mume	LC375117
Ts3	Mie, Tsu city	P. mume	LC375118
Ts4	Mie, Tsu city	P. mume	LC375119
Ng1	Shiga, Nagahama city	P. mume	LC375041
Ng2	Shiga, Nagahama city	P. mume	LC375042
Ng3	Shiga, Nagahama city	P. mume	LC375043
Ng4	Shiga, Nagahama city	P. mume	LC375044
Ng5	Shiga, Nagahama city	P. mume	LC375045
Ng6	Shiga, Nagahama city	P. mume	LC375046
Ng7	Shiga, Nagahama city	P. mume	LC375047
Ng8	Shiga, Nagahama city	P. mume	LC375048
Na1	Nara, Nara city	P. mume cv. Kodaibenioushuku	LC375036
Na2	Nara, Nara city	P. mume	LC375037
Na3	Nara, Nara city	P. mume	LC375038
Na4	Nara, Nara city	P. mume	LC375039
Na5	Nara, Nara city	P. mume	LC375040
Sa1	Nara, Sakurai city	P. mume	LC375093
Sa2	Nara, Sakurai city	P. mume	LC375094
Sa4	Nara, Sakurai city	P. mume	LC375096
Sa5	Nara, Sakurai city	P. mume	LC375097
Sa22	Nara, Sakurai city	P. mume	LC375095
Sa57	Nara, Sakurai city	P. mume	LC375098
Ch1	Osaka, Chihayaakasaka village	P. mume	LC374966
Hg1	Osaka, Higashiosaka city	P. mume	LC374972
Iz1	Osaka, Izumisano city	P. mume	LC375015
Iz2	Osaka, Izumisano city	P. mume	LC375016
Kc1	Osaka, Kawachinagano city	P. mume	LC375017
Kn3	Osaka, Kanan town	P. mume	LC375025
Ks1	Osaka, Kashiwara city	P. mume	LC375027
Os1	Osaka, Osakasayama city	P. mume	LC375052
Os2	Osaka, Osakasayama city	P. mume	LC375053
Os3	Osaka, Osakasayama city	P. mume	LC375054
Os5	Osaka, Osakasayama city	P. mume	LC375055
Sk3	Osaka, Sakai city	P. mume	LC375100
Su1	Osaka, Suita city	P. mume cv. Mera	LC375101
Su3	Osaka, Suita city	P. mume cv. Yousei	LC375103
Su14	Osaka, Suita city	P. mume cv. Ryumon	LC375102
Su46	Osaka, Suita city	P. mume cv. Ryokugaku	LC375104
Su49	Osaka, Suita city	P. mume	LC375105
Su81	Osaka, Suita city	P. mume	LC375106
Su83	Osaka, Suita city	P. mume	LC375107
Tn1	Osaka, Tondabayashi city	P. mume	LC375110
Tn10	Osaka, Tondabayashi city	P. mume	LC375111
Tn29	Osaka, Tondabayashi city	P. mume	LC375112
Tn43	Osaka, Tondabayashi city	P. mume	LC375113
Tn62	Osaka, Tondabayashi city	P. mume	LC375114
Tn84	Osaka, Tondabayashi city	P. mume	LC375115
Ty1	Osaka, Toyonaka city	P. mume	LC375120
Ya1	Osaka, Yao city	P. mume	LC375126
Wa2	Wakayama, Wakayama city	P. mume	LC375121
Wa3	Wakayama, Wakayama city	P. mume	LC375122
Wa4	Wakayama, Wakayama city	P. mume	LC375123
Wa6	Wakayama, Wakayama city	P. mume	LC375124
Wa7	Wakayama, Wakayama city	P. mume	LC375125
Ig3339	Hyogo, Inagawa town	P. mume	LC374983
It2	Hyogo, Itami city	P. mume	LC374998
It5	Hyogo, Itami city	P. mume	LC375010
It6	Hyogo, Itami city	P. mume	LC375012
It146	Hyogo, Itami city	P. mume	LC374994
It386	Hyogo, Itami city	P. mume	LC375007
It588	Hyogo, Itami city	P. mume	LC375011
It712	Hyogo, Itami city	P. mume	LC375013
It953	Hyogo, Itami city	P. mume	LC375014
It1366	Hyogo, Itami city	P. mume	LC374992
It1422	Hyogo, Itami city	P. mume	LC374993
It1956	Hyogo, Itami city	P. mume	LC374995
It1961	Hyogo, Itami city	P. mume	LC374996
It1982	Hyogo, Itami city	P. mume	LC374997
It2079	Hyogo, Itami city	P. mume	LC374999
It2166	Hyogo, Itami city	P. mume	LC375000
It2188	Hyogo, Itami city	P. mume	LC375001
It2433	Hyogo, Itami city	P. mume	LC375002
It2508	Hyogo, Itami city	P. mume	LC375003
It2763	Hyogo, Itami city	P. mume	LC375004
It3114	Hyogo, Itami city	P. mume	LC375005
It3171	Hyogo, Itami city	P. mume	LC375006
It3929	Hyogo, Itami city	P. mume	LC375008
It4141	Hyogo, Itami city	P. mume	LC375009
Kw2694	Hyogo, Kawanishi city	P. mume	LC375028
Kw4813	Hyogo, Kawanishi city	P. mume	LC375029
Sd3768	Hyogo, Sanda city	P. mume	LC375099
Tk5466	Hyogo, Takarazuka city	P. mume	LC375108
Tk5502	Hyogo, Takarazuka city	P. mume	LC375109
